# Supplementary material for: In Vitro and In Vivo Assessment of Pharmacokinetic Profile of Peramivir in the Context of Inhalation Therapy
Source: Pharmaceuticals (Basel). 2025 Jan 29;18(2):181. doi: 10.3390/ph18020181 (PMC11858854; doi:10.3390/ph18020181)
Supplement: Supplementary file 1 [file pharmaceuticals-18-00181-s001.zip]

Archive with 1 entries (1 files):
- pharmaceuticals-3401664-supplementary.pdf
